# Supplementary material for: Oleic Acid Exhibits Anti-Proliferative and Anti-Invasive Activities via the PTEN/AKT/mTOR Pathway in Endometrial Cancer
Source: Cancers (Basel). 2023 Nov 14;15(22):5407. doi: 10.3390/cancers15225407 (PMC10670880; doi:10.3390/cancers15225407)
Supplement: Supplementary file 1 [file cancers-15-05407-s001.zip]

Archive with 1 entries (1 files):
- cancers-2681524-supplementary.pdf
